# Supplementary material for: Quercetin Alleviates Insulin Resistance and Repairs Intestinal Barrier in db/db Mice by Modulating Gut Microbiota
Source: Nutrients. 2024 Jun 14;16(12):1870. doi: 10.3390/nu16121870 (PMC11206920; doi:10.3390/nu16121870)
Supplement: Supplementary file 1 [file nutrients-16-01870-s001.zip]

Archive with 1 entries (1 files):
- nutrients-3038013-supplementary.pdf
